# Supplementary material for: Efficient Synthesis of Core-Fluorinated BODIPY-3,5-Diamides
Source: Int J Mol Sci. 2025 May 8;26(10):4484. doi: 10.3390/ijms26104484 (PMC12111513; doi:10.3390/ijms26104484)
Supplement: Supplementary file 1 [file ijms-26-04484-s001.zip]

Archive with 1 entries (1 files):
- ijms-3610439-supplementary.pdf
